# Supplementary material for: Expressing a cytosolic pyruvate dehydrogenase complex to increase free fatty acid production in Saccharomyces cerevisiae
Source: Microb Cell Fact. 2020 Dec 10;19:226. doi: 10.1186/s12934-020-01493-z (PMC7730738; doi:10.1186/s12934-020-01493-z)
Supplement: Supplementary file 2 — Additional file 2. Dataset S1. Primers, strains and plasmids used and constructed in this study. [file 12934_2020_1493_MOESM2_ESM.xlsx]

## Sheet: plasmids
Plasmid	Description	Reference
pCas	2μm ampR TEF1p-iCas9 SNR52p	Zhang et al., 2019
pScURA	PCR template for gRNA-URA3-SNR52p-tGly	Zhang et al., 2020
pAMPori	Amp,ori (cloning vector for Golden Gate assembly)	This study
pUGG1	ori, AmpR, 2μ, URA3 (cloning vector for Golden Gate assembly)	This study
pPdhA	pTPI1-pdhA-tTEF1 in pUC57	This study
pPdhB	pTDH3-pdhB-tCYC1 in pUC57	This study
pLplA	pPGK1-lplA-tPMA1 in pUC57	This study
pLplA2	pPGI1-lplA2-tPYK1 in pUC57	This study
pLpd	pTEF1-lpd-tADH1 in pUC57	This study
pAceF	pADH1-aceF-tPGI1 in pUC57	This study
pLplA_A2	ori, AmpR, pPGK1-lplA-tPMA1, pPGI1-lplA2-tPYK1	This study
pGapN	ori, AmpR, 2μ, URA3, pTEF1-GapN-tCYC1	This study
pCas9_XI-3.3	ori, AmpR, 2μ, URA3, pTEF1-iCas9-tADH1, pSNR52-(XI-3 gRNA)-gRNA scaffold-tSNR52	This study
pCas9_XII-5	ori, AmpR, 2μ, URA3, pTEF1-iCas9-tADH1, pSNR52-(XII-5 gRNA)-gRNA scaffold-tSNR52	This study
pCas9_XI-1	ori, AmpR, 2μ, URA3, pTEF1-iCas9-tADH1, pSNR52-(XI-1 gRNA)-gRNA scaffold-tSNR52	This study
pCas9_X-2	ori, AmpR, 2μ, URA3, pTEF1-iCas9-tADH1, pSNR52-(X-2 gRNA)-gRNA scaffold-tSNR52	This study
pCas9_X-4	ori, AmpR, 2μ, URA3, pTEF1-iCas9-tADH1, pSNR52-(X-4 gRNA)-gRNA scaffold-tSNR52	This study
pCas9_PDLA	ori, AmpR, 2μ, pTEF1-iCas9-tADH1, pSNR52-pah1 gRNA-gRNA scaffold-tGly-dpp1 gRNA-gRNA scaffold-tSUF17, KLURA3, pSNR52-lpp1 gRNA-gRNA scaffold-tGly-are1 gRNA-gRNA scaffold-tSUF17	This study
pCas9_gpd2	ori, AmpR, 2μ, URA3, pTEF1-iCas9-tADH1, pSNR52-(gpd2 gRNA)-gRNA scaffold-tSNR52	This study
pCas9_gpd1	ori, AmpR, 2μ, URA3, pTEF1-iCas9-tADH1, pSNR52-(gpd1 gRNA)-gRNA scaffold-tSNR52	This study
pCas9_zwf1	ori, AmpR, 2μ, URA3, pTEF1-iCas9-tADH1, pSNR52-(zwf1 gRNA)-gRNA scaffold-tSNR52	This study
pCas9_ald6	ori, AmpR, 2μ, URA3, pTEF1-iCas9-tADH1, pSNR52-(ald6 gRNA)-gRNA scaffold-tSNR52	This study
pCas9_lpd	ori, AmpR, 2μ, URA3, pTEF1-iCas9-tADH1, pSNR52-(lpd gRNA3)-gRNA scaffold-tSNR52, pSNR52-(lpd gRNA4)-gRNA scaffold-tADH1	This study

## Sheet: strains
Strain	Genotype/Description	Reference
YJZ08	MATa MAL2-8c SUC2 his3Δ1 ura3-52 hfd1Δ pox1Δ faa1Δ faa4Δ	Zhou et al., 2016
ZS_PDH1	YJZ08, XI-3::pPGK1-lplA-tPMA1_pPGI1-lplA2-tPYK1, XII-5::pTDH3-pdhB-tCYC1_pTEF1-lpd-tADH1_pTPI1-pdhA-tTEF1_pADH1-aceF-tPGI1	This study
ZS01	YJZ08, pah1Δ dpp1Δ lpp1Δ are1Δ	This study
ZS_PDH2	ZS01, XI-3::pPGK1-lplA-tPMA1_pPGI1-lplA2-tPYK1, XII-5::pTDH3-pdhB-tCYC1_pTEF1-lpd-tADH1_pTPI1-pdhA-tTEF1_pADH1-aceF-tPGI1	This study
ZS02	YJZ08, pGapN	This study
ZS03	YJZ08, gpd2Δ	This study
ZS04	YJZ08, gpd1Δ gpd2Δ	This study
ZS05	YJZ08, gpd1Δ gpd2Δ, pGapN	This study
ZS_PDH3	ZS_PDH1, pGapN	This study
ZS_PDH4	ZS_PDH1, gpd1Δ gpd2Δ	This study
ZS_PDH5	ZS_PDH1, gpd1Δ gpd2Δ, pGapN	This study
ZS_PDH6	ZS_PDH2, pGapN	This study
ZS_PDH7	ZS_PDH2, gpd1Δ gpd2Δ	This study
ZS_PDH8	ZS_PDH2, gpd1Δ gpd2Δ, pGapN	This study
PDH1_M	YJZ08, XI-3::pPGK1-lplA-tPMA1, pPGI1-lplA2-tPYK1 XII-5::pTDH3-pdhB-tCYC1,pTPI1-pdhA-tTEF1, X-4::pTEF1-Mlpd-tADH1, pADH1-aceF-tPGI1	This study
5D zwf1Δ ald6Δ	CEN.PK 113-5D, zwf1Δ ald6Δ	This study
5D PDH	CEN.PK 113-5D, XI-3::pPGK1-lplA-tPMA1_pPGI1-lplA2-tPYK1, XII-5::pTDH3-pdhB-tCYC1_pTEF1-lpd-tADH1_pTPI1-pdhA-tTEF1_pADH1-aceF-tPGI1	This study
5D PDH zwf1Δ ald6Δ	CEN.PK 113-5D, zwf1Δ ald6Δ XI-3::pPGK1-lplA-tPMA1_pPGI1-lplA2-tPYK1, XII-5::pTDH3-pdhB-tCYC1_pTEF1-lpd-tADH1_pTPI1-pdhA-tTEF1_pADH1-aceF-tPGI1	This study
5D PDH_M zwf1Δ lpdΔ ald6Δ	CEN.PK 113-5D, zwf1Δ ald6Δ XI-3::pPGK1-lplA-tPMA1_pPGI1-lplA2-tPYK1 XII-5::pTDH3-pdhB-tCYC1_pTPI1-pdhA-tTEF1_pADH1-aceF-tPGI1	This study
5D PDH_M zwf1Δ ald6Δ	CEN.PK 113-5D, zwf1Δ ald6Δ XI-3::pPGK1-lplA-tPMA1_pPGI1-lplA2-tPYK1 XII-5::pTDH3-pdhB-tCYC1_pTEF1-Mlpd-tADH1_pTPI1-pdhA-tTEF1_pADH1-aceF-tPGI1	This study

## Sheet: Primers
Primer	sequence	Usage
PP1	AACGTCTCCTAGGTTGATGCCATTTAATCTA	pLplA_A2 construction
PP2	AACGTCTCACCTAGAATTTAGCAAATTTTGACTCTATG
PP3	AACGTCTCTCAACTGTAATTGCTTTTAGTTGTG
PP4	aaaCGTCTCTGTTGTTTCCATAGGCTCCGCCC
PP5	AACGTCTCCCGATTCAGTTTTCTGACTGAGT
PP6	GTTGGTTGCCTTTTTTTACCTAAAA	lplA_A2 integration
PP7	TTCCATGTATAAGGTATACATATTAGAAAAGC
PP8	GAATTCACGCATCTACGACTG	pdhA integration
PP9	GAATTCTGCCGAACTTTCCC
PP10	GAGGAGACCGCTATAACCGGTTTGAATTTATTGTCACAGTGTCACATCAGCAGATAAAAAACACGCTTTTTCAGTTCGAG	pdhB integration
PP11	CAGCTGCTAGCGTGTCCT
PP12	AAGCTTACGTCTCACGGATCG	lpd integration
PP13	AAGCTTAATCACTCTCCATACAGGG
PP14	GCTTCATACAGGGAAAGTTCGGCAGAATTCTTAATTTTTAAAATTTTTACTTTTCGCGACACAAT	aceF integration
PP15	TAAGGCTAGTTCGAATGATGAACTTGCTTGCTGTCAAACTTCTGAGTTGCAAGGTGAGACGCGCATAAC
PP16	AAAGGTCTCACGACTATGTCTGCATAGCTTCAAAATG	pGapN construction
PP17	AAAGGTCTCACATCTAGAAAACTTAGATTAGATTGCTATGC
PP18	AAAGGTCTCAGATGACGAAGCAGTATAAGAATTATGTC
PP19	AAAGGTCTCACTGCGCTCTTGTACCCTTTC
PP20	AAAGGTCTCAGCAGTCTCAGAAGTTGTCCGTACTG
PP21	AAAGGTCTCAGCTACTTAATGTCAAAGACTACGCTT
PP22	AAAGGTCTCAATCTATCTTCGAGCGTCCCAA
PP23	AAAGGTCTCATAGCTAAGATCCGCTCTAACCG
PP24	AAATCCGTGCACCGCATCAAATTTTCTCGGAGGATTCTTTGCGCCGGTTTCGGTCGACTATGTCTGCATAGC	GapN integration
PP25	TTTCCGTCTGTACGCAGCATTTAGCAGAGATTTGCCAATGCCAAGAAACTATCTATCTTCGAGCGTCCCAA
PP26	AGATTCAATTCTCTTTCCCTTTCCTTTTCCTTCGCTCCCCTTCCTTATCAACACTCTCCC	gpd2Δ donor DNA
PP27	GGAAAAAGAGGCAACAGGAAAGATCAGAGGGGGAGGGGGGGGGAGAGTGTTGATAAGGAA
PP28	TATATTGTACACCCCCCCCCTCCACAAACACAAATATTGATAATATAAAG ATTTATTGGA	gdp1Δ donor DNA
PP29	CCTCGAAAAAAGTGGGGGAAAGTATGATATGTTATCTTTCTCCAATAAAT CTTTATATTA
PP30	CCTAGACAAGAAGTAAACAGACACATTACGTTAGCAAAAGCAACAATAACAAACAGTCATGTGTAC	are2Δ donor DNA
PP31	CTCCACAGAACAGTTGCAGGATGCCTTAGAATGTCAAGTACAACGTACACATGACTGTTTGTTATTGTTG
PP32	TTTTACCTTCTAAGAAACATACAGGGAAGACATTACTGAAGATAGACACATCGGTCGATTAGATTCTTGTAGC	pah1Δ donor DNA
PP33	CATAATTTTACTTAATATGCAGTATGGATCGTTATAAATAATATTCGGCTACAAGAATCTAATCGACCG
PP34	GGGCACGTTATCAATTGTTAAAGGCAAAGAATCAGAATTAAATCATAGCAAACGACCAAACTCCACATGA	dpp1Δ donor DNA
PP35	TGTAATCGCTGTTATTCCATACAGAACAATAAATACGTATATTTCGTATGTCATGTGGAGTTTGGTCGTTTG
PP36	TTTCAAGAGTGAGAAACTCCTACATCAACGCCTAAGGAAACTCGTCATATTCTACCAAGGTAACACTTACAGAG	lpp1Δ donor DNA
PP37	TACCTGAGAATGAAGCTTGATCGGCTTTTATTCTTTCCTGATAGGACTCTGTAAGTGTTACCTTGGTAG
PP38	TATAGACAGAAAGAGTAAATCCAATAGAATAGAAAACCACATAAGGCAAGAAAAATGCAA	zwf1Δ donor DNA
PP39	AAAAAAAAATTTCAGTGACTTAGCCGATAAATGAATGTGCTTGCATTTTTCTTGCCTTAT
PP40	AACATCAAGAAACATCTTTAACATACACAAACACATACTATCAGAATACATGTACCAACC	ald6Δ donor DNA
PP41	TATATGAAAGTATTTTGTGTATATGACGGAAAGAAATGCAGGTTGGTACATGTATTCTGA
PP42	CTTATTTAATAATAAAAATCATAAATCATAAGAAATTCGCTTGTCACAGTGTCACATCAG	lpd1Δ donor DNA
PP43	AAAGAAAGCATAGCAATCTAATCTAAGTTTTAATTACAAACTGATGTGACACTGTGACAA
PP44	AAAGGTCTCTGATCACATCGCGATGCAATGGGCTGTTTTAGAGCTAGAAATAGCAAGTTA	pCas9_XI-1 construction
PP45	AAAGGTCTCTGATCGTAGAAATCAGACGCACGCTGTTTTAGAGCTAGAAATAGCAAGTTA	pCas9_XI-3.3 construction
PP46	AAAGGTCTCTGATCTTGTCACAGTGTCACATCAGGTTTTAGAGCTAGAAATAGCAAGTTA	pCas9_XII-5 construction
PP47	AAAGGTCTCTGATCCCCTTACATGAGGGGCCACGGTTTTAGAGCTAGAAATAGCAAGTTA	pCas9_gpd2 construction
PP48	AAAGGTCTCTGATCGTTTCGTCGAAGGTCTAGGCGTTTTAGAGCTAGAAATAGCAAGTTA	pCas9_gpd1 construction
PP49	AAAGGTCTCTGATCCGGGTCTAAGCCCGCCTACGGTTTTAGAGCTAGAAATAGCAAGTTA	pCas9_zwf1 construction
PP50	AAAGGTCTCAAAACCGGGCTAAGGCCAAAGTTTTTGCGCAAGCCCGGAATCGAAC	pCas9_ald6 construction
PP51	AAAGGTCTCTGATCATGGCAGCAACGTAACCACCGTTTTAGAGCTAGAAATAGCAAGTTA	pCas9_lpd construction
PP52	AAAGGTCTCAAAACCCCTCACCCATCTTTGGGTGTGCGCAAGCCCGGAATCGAAC
PP53	AAAGGTCTCAAAACACACAGGGTAATAACTGATATAATTAAATTGAAGC	Cas9 plasmid construction with single gRNA
PP54	AAAGGTCTCTGATCGTTTTAGAGCTAGAAATAGCAAGTTA	Cas9 plasmid construction with two gRNAs
PP55	aaaGGTCTCaGATCCTGGACAAGCTGATTCCACGGTTTTAGAGCTAGAAATAGCAAGTTA	pCas9_PDLA construction
PP56	aaaGGTCTCaCTGATGGGTGACTTGCGCAAGCCCGGAATCGAACCGGG
PP57	aaaGGTCTCaTCAGAGGATCCGTTTTAGAGCTAGAAATAGCAAGTTAA
PP58	aaaGGTCTCaCAAGTTTCATGATCATTTATCTTTCACTGCGG
PP59	aaaGGTCTCaCTTGAATGTCCGCTGTTTTAGAGCTAGAAATAGCAAGTTAA
PP60	aaaGGTCTCtAAACCCGGGTGCATGAAGAACTGTTGCGCAAGCCCGGAATCGAACCGGG
